# Supplementary material for: Clinical Performance Evaluation of a Rapid Real-Time PCR Assay for Monkeypox Diagnosis: a Retrospective and Comparative Study
Source: Microbiol Spectr. 2023 May 16;11(3):e00510-23. doi: 10.1128/spectrum.00510-23 (PMC10269760; doi:10.1128/spectrum.00510-23)
Supplement: Supplemental file 1 — Table S1. Download spectrum.00510-23-s0001.xlsx, XLSX file, 0.03 MB [file spectrum.00510-23-s0001.xlsx]

## Sheet: Table S1
	Sample information				Other rash/ulcerative pathologies (Allplex Genital Ulcer Assay, Seegene)	RealStar Orthopoxvirus PCR kit 1.0 (Altona Diagnostics)					VIASURE Monckeypox virus Realtime PCR Detection Kit
Internal Ref.	Ref.	Sex	Initial mpox diagnosis (qualitative)	Days at -20°C		Date of reference analysis	Reference method	non-variola Orthopoxvirus (FAM)	IC (HEX)	variola virus (Cy5)	Batch	FAM (MPX)	HEX (EIC)	Date of performing test	Thermocycler	Confirmation by Sanger sequencing	Agreement between VIASURE and reference qPCR Kit (YES/NO)
779131	1	Man	Negative	3	Not requested	2022-10-03	RealStar Orthopoxvirus PCR kit 1.0 (Altona Diagnostics)	N/A	26.15	N/A	MPX112L-013, expiry date: 08/2024	N/A	26.48	2022-10-06	CFX96 ™ real time PCR system (Bio-Rad® Laboratories, France		YES
777817	2	Man	Negative	6	Not requested	2022-09-30	RealStar Orthopoxvirus PCR kit 1.0 (Altona Diagnostics)	N/A	22.13	N/A	MPX112L-013, expiry date: 08/2024	N/A	23.22	2022-10-06	CFX96 ™ real time PCR system (Bio-Rad® Laboratories, France		YES
775008	3	Woman	Negative	9	Not requested	2022-09-27	RealStar Orthopoxvirus PCR kit 1.0 (Altona Diagnostics)	N/A	26.09	N/A	MPX112L-013, expiry date: 08/2024	N/A	30.48	2022-10-06	CFX96 ™ real time PCR system (Bio-Rad® Laboratories, France		YES
774210	4	Man	Negative	10	Varicela Zoster	2022-09-26	RealStar Orthopoxvirus PCR kit 1.0 (Altona Diagnostics)	N/A	26.18	N/A	MPX112L-013, expiry date: 08/2024	N/A	36.05	2022-10-06	CFX96 ™ real time PCR system (Bio-Rad® Laboratories, France		YES
774212	5	Man	Negative	10	Not requested	2022-09-26	RealStar Orthopoxvirus PCR kit 1.0 (Altona Diagnostics)	N/A	25.99	N/A	MPX112L-013, expiry date: 08/2024	N/A	34.07	2022-10-06	CFX96 ™ real time PCR system (Bio-Rad® Laboratories, France		YES
773126	6	Man	Negative	13	Not requested	2022-09-23	RealStar Orthopoxvirus PCR kit 1.0 (Altona Diagnostics)	N/A	26.89	N/A	MPX112L-013, expiry date: 08/2024	N/A	29.25	2022-10-06	CFX96 ™ real time PCR system (Bio-Rad® Laboratories, France		YES
769968	7	Woman	Negative	16	Negative	2022-09-20	RealStar Orthopoxvirus PCR kit 1.0 (Altona Diagnostics)	N/A	26.77	N/A	MPX112L-013, expiry date: 08/2024	N/A	32.17	2022-10-06	CFX96 ™ real time PCR system (Bio-Rad® Laboratories, France		YES
770106	8	Woman	Negative	16	Herpex simplex virus 2	2022-09-20	RealStar Orthopoxvirus PCR kit 1.0 (Altona Diagnostics)	N/A	26.69	N/A	MPX112L-013, expiry date: 08/2024	N/A	28.97	2022-10-06	CFX96 ™ real time PCR system (Bio-Rad® Laboratories, France		YES
768105	9	Man	Negative	20	Negative	2022-09-16	RealStar Orthopoxvirus PCR kit 1.0 (Altona Diagnostics)	N/A	26.83	N/A	MPX112L-013, expiry date: 08/2024	N/A	25.55	2022-10-06	CFX96 ™ real time PCR system (Bio-Rad® Laboratories, France		YES
766314	10	Woman	Negative	0	Not requested	2022-09-16	RealStar Orthopoxvirus PCR kit 1.0 (Altona Diagnostics)	N/A	26.72	N/A	MPX112L-013, expiry date: 08/2024	N/A	26.97	2022-09-16	CFX96 ™ real time PCR system (Bio-Rad® Laboratories, France		YES
761068	11	Man	Negative	6	Treponema pallidum	2022-09-07	RealStar Orthopoxvirus PCR kit 1.0 (Altona Diagnostics)	N/A	26.18	N/A	MPX112L-013, expiry date: 08/2024	N/A	40.62	2022-09-13	CFX96 ™ real time PCR system (Bio-Rad® Laboratories, France		YES
761424	12	Woman	Negative	6	Negative	2022-09-07	RealStar Orthopoxvirus PCR kit 1.0 (Altona Diagnostics)	N/A	25.56	N/A	MPX112L-013, expiry date: 08/2024	N/A	35.7	2022-09-13	CFX96 ™ real time PCR system (Bio-Rad® Laboratories, France		YES
761399	13	Woman	Negative	6	Not requested	2022-09-07	RealStar Orthopoxvirus PCR kit 1.0 (Altona Diagnostics)	N/A	25.99	N/A	MPX112L-013, expiry date: 08/2024	N/A	32.5	2022-09-13	CFX96 ™ real time PCR system (Bio-Rad® Laboratories, France		YES
761425	14	Woman	Negative	6	Negative	2022-09-07	RealStar Orthopoxvirus PCR kit 1.0 (Altona Diagnostics)	N/A	25.53	N/A	MPX112L-013, expiry date: 08/2024	N/A	31.07	2022-09-13	CFX96 ™ real time PCR system (Bio-Rad® Laboratories, France		YES
760498	15	Woman	Negative	7	Negative	2022-09-06	RealStar Orthopoxvirus PCR kit 1.0 (Altona Diagnostics)	N/A	21.78	N/A	MPX112L-013, expiry date: 08/2024	N/A	29.62	2022-09-13	CFX96 ™ real time PCR system (Bio-Rad® Laboratories, France		YES
761441	16	Man	Positive	7	Not requested	2022-09-07	RealStar Orthopoxvirus PCR kit 1.0 (Altona Diagnostics)	22.55	24.85	N/A	MPX112L-013, expiry date: 08/2024	21.46	26.42	2022-09-14	CFX96 ™ real time PCR system (Bio-Rad® Laboratories, France	100% Monkeypoxvirus	YES
763128	17	Woman	Negative	7	Negative	2022-09-09	RealStar Orthopoxvirus PCR kit 1.0 (Altona Diagnostics)	N/A	28.33	N/A	MPX112L-013, expiry date: 08/2024	N/A	23.12	2022-09-16	CFX96 ™ real time PCR system (Bio-Rad® Laboratories, France		YES
759675	18	Man	Negative	8	Not requested	2022-09-05	RealStar Orthopoxvirus PCR kit 1.0 (Altona Diagnostics)	N/A	28.38	N/A	MPX112L-013, expiry date: 08/2024	N/A	30.96	2022-09-13	CFX96 ™ real time PCR system (Bio-Rad® Laboratories, France		YES
759676	19	Man	Negative	8	Not requested	2022-09-05	RealStar Orthopoxvirus PCR kit 1.0 (Altona Diagnostics)	N/A	25.64	N/A	MPX112L-013, expiry date: 08/2024	N/A	28.4	2022-09-13	CFX96 ™ real time PCR system (Bio-Rad® Laboratories, France		YES
762273	20	Woman	Negative	8	Not requested	2022-09-08	RealStar Orthopoxvirus PCR kit 1.0 (Altona Diagnostics)	N/A	28.93	N/A	MPX112L-013, expiry date: 08/2024	42,8/Neg	26.09	2022-09-16	CFX96 ™ real time PCR system (Bio-Rad® Laboratories, France		YES
759654	21	Woman	Positive	9	Not requested	2022-09-05	RealStar Orthopoxvirus PCR kit 1.0 (Altona Diagnostics)	19.29	28.43	N/A	MPX112L-013, expiry date: 08/2024	20.69	26.79	2022-09-14	CFX96 ™ real time PCR system (Bio-Rad® Laboratories, France	100% Monkeypoxvirus	YES
760610	22	Woman	Negative	10	Not requested	2022-09-06	RealStar Orthopoxvirus PCR kit 1.0 (Altona Diagnostics)	N/A	29.22	N/A	MPX112L-013, expiry date: 08/2024	N/A	25.51	2022-09-16	CFX96 ™ real time PCR system (Bio-Rad® Laboratories, France		YES
757574	23	Man	Negative	12	Not requested	2022-09-01	RealStar Orthopoxvirus PCR kit 1.0 (Altona Diagnostics)	N/A	26.31	N/A	MPX112L-013, expiry date: 08/2024	N/A	30.29	2022-09-13	CFX96 ™ real time PCR system (Bio-Rad® Laboratories, France		YES
757458	24	Man	Negative	12	Not requested	2022-09-01	RealStar Orthopoxvirus PCR kit 1.0 (Altona Diagnostics)	N/A	26.66	N/A	MPX112L-013, expiry date: 08/2024	N/A	31.01	2022-09-13	CFX96 ™ real time PCR system (Bio-Rad® Laboratories, France		YES
758272	25	Man	Positive	12	Not requested	2022-09-02	RealStar Orthopoxvirus PCR kit 1.0 (Altona Diagnostics)	24.19	22.24	N/A	MPX112L-013, expiry date: 08/2024	22.81	33.64	2022-09-14	CFX96 ™ real time PCR system (Bio-Rad® Laboratories, France	100% Monkeypoxvirus	YES
758365	26	Man	Positive	12	Not requested	2022-09-02	RealStar Orthopoxvirus PCR kit 1.0 (Altona Diagnostics)	19.46	18.32	N/A	MPX112L-013, expiry date: 08/2024	19.36	28.84	2022-09-14	CFX96 ™ real time PCR system (Bio-Rad® Laboratories, France	100% Monkeypoxvirus	YES
756685	27	Woman	Negative	13	Not requested	2022-08-31	RealStar Orthopoxvirus PCR kit 1.0 (Altona Diagnostics)	N/A	25.6	N/A	MPX112L-013, expiry date: 08/2024	N/A	23.93	2022-09-13	CFX96 ™ real time PCR system (Bio-Rad® Laboratories, France		YES
754950	28	Man	Negative	15	Negative	2022-08-29	RealStar Orthopoxvirus PCR kit 1.0 (Altona Diagnostics)	N/A	26.01	N/A	MPX112L-013, expiry date: 08/2024	N/A	31.03	2022-09-13	CFX96 ™ real time PCR system (Bio-Rad® Laboratories, France		YES
755754	29	Man	Positive	15	Not requested	2022-08-30	RealStar Orthopoxvirus PCR kit 1.0 (Altona Diagnostics)	23.52	22.86	N/A	MPX112L-013, expiry date: 08/2024	23.27	27.48	2022-09-14	CFX96 ™ real time PCR system (Bio-Rad® Laboratories, France	98,53% Monkeypoxvirus	YES
753375	30	Man	Negative	18	Varicela Zoster	2022-08-26	RealStar Orthopoxvirus PCR kit 1.0 (Altona Diagnostics)	N/A	27.87	N/A	MPX112L-013, expiry date: 08/2024	N/A	36.07	2022-09-13	CFX96 ™ real time PCR system (Bio-Rad® Laboratories, France		YES
753535	31	Woman	Negative	18	Not requested	2022-08-26	RealStar Orthopoxvirus PCR kit 1.0 (Altona Diagnostics)	N/A	26.55	N/A	MPX112L-013, expiry date: 08/2024	N/A	36.85	2022-09-13	CFX96 ™ real time PCR system (Bio-Rad® Laboratories, France		YES
753727	32	Woman	Negative	18	Herpex simplex virus 1	2022-08-26	RealStar Orthopoxvirus PCR kit 1.0 (Altona Diagnostics)	N/A	28.39	N/A	MPX112L-013, expiry date: 08/2024	N/A	24.94	2022-09-13	CFX96 ™ real time PCR system (Bio-Rad® Laboratories, France		YES
754403	33	Man	Positive	19	Not requested	2022-08-26	RealStar Orthopoxvirus PCR kit 1.0 (Altona Diagnostics)	31.02	26.46	N/A	MPX112L-013, expiry date: 08/2024	32.16	36.11	2022-09-14	CFX96 ™ real time PCR system (Bio-Rad® Laboratories, France	100% Monkeypoxvirus	YES
753763	34	Man	Positive	19	Not requested	2022-08-26	RealStar Orthopoxvirus PCR kit 1.0 (Altona Diagnostics)	26.12	28.31	N/A	MPX112L-013, expiry date: 08/2024	24.71	31.65	2022-09-14	CFX96 ™ real time PCR system (Bio-Rad® Laboratories, France	100% Monkeypoxvirus	YES
753730	35	Man	Positive	19	Not requested	2022-08-26	RealStar Orthopoxvirus PCR kit 1.0 (Altona Diagnostics)	25.48	24.38	N/A	MPX112L-013, expiry date: 08/2024	26.3	30.95	2022-09-14	CFX96 ™ real time PCR system (Bio-Rad® Laboratories, France	100% Monkeypoxvirus	YES
753766	36	Man	Positive	19	Not requested	2022-08-26	RealStar Orthopoxvirus PCR kit 1.0 (Altona Diagnostics)	18.05	26.4	N/A	MPX112L-013, expiry date: 08/2024	18.15	25.11	2022-09-14	CFX96 ™ real time PCR system (Bio-Rad® Laboratories, France	100% Monkeypoxvirus	YES
752140	37	Man	Negative	20	Negative	2022-08-24	RealStar Orthopoxvirus PCR kit 1.0 (Altona Diagnostics)	N/A	26.94	N/A	MPX112L-013, expiry date: 08/2024	N/A	34.48	2022-09-13	CFX96 ™ real time PCR system (Bio-Rad® Laboratories, France		YES
750732	38	Man	Negative	21	Negative	2022-08-23	RealStar Orthopoxvirus PCR kit 1.0 (Altona Diagnostics)	N/A	27.52	N/A	MPX112L-013, expiry date: 08/2024	N/A	37.86	2022-09-13	CFX96 ™ real time PCR system (Bio-Rad® Laboratories, France		YES
751083	39	Man	Negative	21	Negative	2022-08-23	RealStar Orthopoxvirus PCR kit 1.0 (Altona Diagnostics)	N/A	26.34	N/A	MPX112L-013, expiry date: 08/2024	N/A	28.94	2022-09-13	CFX96 ™ real time PCR system (Bio-Rad® Laboratories, France		YES
751313	40	Woman	Negative	21	Negative	2022-08-23	RealStar Orthopoxvirus PCR kit 1.0 (Altona Diagnostics)	N/A	25.7	N/A	MPX112L-013, expiry date: 08/2024	N/A	27.57	2022-09-13	CFX96 ™ real time PCR system (Bio-Rad® Laboratories, France		YES
750963	41	Man	Positive	22	Not requested	2022-08-23	RealStar Orthopoxvirus PCR kit 1.0 (Altona Diagnostics)	20.6	26.24	N/A	MPX112L-013, expiry date: 08/2024	21.02	29.53	2022-09-14	CFX96 ™ real time PCR system (Bio-Rad® Laboratories, France	100% Monkeypoxvirus	YES
751311	42	Man	Positive	22	Not requested	2022-08-23	RealStar Orthopoxvirus PCR kit 1.0 (Altona Diagnostics)	18	25.64	N/A	MPX112L-013, expiry date: 08/2024	17.42	27.02	2022-09-14	CFX96 ™ real time PCR system (Bio-Rad® Laboratories, France	100% Monkeypoxvirus	YES
751312	43	Man	Positive	22	Not requested	2022-08-23	RealStar Orthopoxvirus PCR kit 1.0 (Altona Diagnostics)	22.68	24.36	N/A	MPX112L-013, expiry date: 08/2024	22.15	28.21	2022-09-14	CFX96 ™ real time PCR system (Bio-Rad® Laboratories, France	99,65% Monkyepoxvirus	YES
749727	44	Man	Negative	23	Negative	2022-08-21	RealStar Orthopoxvirus PCR kit 1.0 (Altona Diagnostics)	N/A	30.05	N/A	MPX112L-013, expiry date: 08/2024	N/A	39.19	2022-09-13	CFX96 ™ real time PCR system (Bio-Rad® Laboratories, France		YES
749270	45	Woman	Negative	25	Negative	2022-08-19	RealStar Orthopoxvirus PCR kit 1.0 (Altona Diagnostics)	N/A	25.95	N/A	MPX112L-013, expiry date: 08/2024	N/A	31.51	2022-09-13	CFX96 ™ real time PCR system (Bio-Rad® Laboratories, France		YES
748865	46	Man	Negative	25	Treponema pallidum	2022-08-19	RealStar Orthopoxvirus PCR kit 1.0 (Altona Diagnostics)	N/A	19.09	N/A	MPX112L-013, expiry date: 08/2024	N/A	27.79	2022-09-13	CFX96 ™ real time PCR system (Bio-Rad® Laboratories, France		YES
749223	47	Man	Negative	25	Negative	2022-08-19	RealStar Orthopoxvirus PCR kit 1.0 (Altona Diagnostics)	N/A	26.29	N/A	MPX112L-013, expiry date: 08/2024	N/A	39.22	2022-09-13	CFX96 ™ real time PCR system (Bio-Rad® Laboratories, France		YES
748516	48	Man	Negative	26	Negative	2022-08-18	RealStar Orthopoxvirus PCR kit 1.0 (Altona Diagnostics)	N/A	22.67	N/A	MPX112L-013, expiry date: 08/2024	N/A	22.35	2022-09-13	CFX96 ™ real time PCR system (Bio-Rad® Laboratories, France		YES
748475	49	Man	Negative	26	Negative	2022-08-18	RealStar Orthopoxvirus PCR kit 1.0 (Altona Diagnostics)	N/A	24.31	N/A	MPX112L-013, expiry date: 08/2024	N/A	38.54	2022-09-13	CFX96 ™ real time PCR system (Bio-Rad® Laboratories, France		YES
747639	50	Man	Negative	27	Negative	2022-08-17	RealStar Orthopoxvirus PCR kit 1.0 (Altona Diagnostics)	N/A	25.88	N/A	MPX112L-013, expiry date: 08/2024	N/A	29.74	2022-09-13	CFX96 ™ real time PCR system (Bio-Rad® Laboratories, France		YES
748515	51	Man	Positive	27	Negative	2022-08-18	RealStar Orthopoxvirus PCR kit 1.0 (Altona Diagnostics)	17.81	25.2	N/A	MPX112L-013, expiry date: 08/2024	17.77	28.49	2022-09-14	CFX96 ™ real time PCR system (Bio-Rad® Laboratories, France	100% Monkeypoxvirus	YES
746664	52	Man	Negative	28	Negative	2022-08-16	RealStar Orthopoxvirus PCR kit 1.0 (Altona Diagnostics)	N/A	26.38	N/A	MPX112L-013, expiry date: 08/2024	N/A	32.83	2022-09-13	CFX96 ™ real time PCR system (Bio-Rad® Laboratories, France		YES
747109	53	Man	Positive	29	Not requested	2022-08-16	RealStar Orthopoxvirus PCR kit 1.0 (Altona Diagnostics)	14.54	15.37	N/A	MPX112L-013, expiry date: 08/2024	20.94	26.17	2022-09-14	CFX96 ™ real time PCR system (Bio-Rad® Laboratories, France	100% Monkeypoxvirus	YES
747844	54	Man	Positive	29	Not requested	2022-08-16	RealStar Orthopoxvirus PCR kit 1.0 (Altona Diagnostics)	31.57	26.1	N/A	MPX112L-013, expiry date: 08/2024	31.54	34.74	2022-09-14	CFX96 ™ real time PCR system (Bio-Rad® Laboratories, France	99,65% Monkeypoxvirus	YES
745695	55	Man	Negative	31	Varicela Zoster	2022-08-13	RealStar Orthopoxvirus PCR kit 1.0 (Altona Diagnostics)	N/A	26.17	N/A	MPX112L-013, expiry date: 08/2024	N/A	22.55	2022-09-13	CFX96 ™ real time PCR system (Bio-Rad® Laboratories, France		YES
745373	56	Woman	Negative	32	Not requested	2022-08-12	RealStar Orthopoxvirus PCR kit 1.0 (Altona Diagnostics)	N/A	24.5	N/A	MPX112L-013, expiry date: 08/2024	N/A	29.44	2022-09-13	CFX96 ™ real time PCR system (Bio-Rad® Laboratories, France		YES
745149	57	Man	Negative	32	Not requested	2022-08-12	RealStar Orthopoxvirus PCR kit 1.0 (Altona Diagnostics)	N/A	24.71	N/A	MPX112L-013, expiry date: 08/2024	N/A	29.03	2022-09-13	CFX96 ™ real time PCR system (Bio-Rad® Laboratories, France		YES
745848	58	Man	Positive	32	Not requested	2022-08-13	RealStar Orthopoxvirus PCR kit 1.0 (Altona Diagnostics)	22.37	19.4	N/A	MPX112L-013, expiry date: 08/2024	21.29	27.43	2022-09-14	CFX96 ™ real time PCR system (Bio-Rad® Laboratories, France	100% Monkeypoxvirus	YES
744214	59	Man	Negative	33	Negative	2022-08-11	RealStar Orthopoxvirus PCR kit 1.0 (Altona Diagnostics)	N/A	25.05	N/A	MPX112L-013, expiry date: 08/2024	N/A	32.63	2022-09-13	CFX96 ™ real time PCR system (Bio-Rad® Laboratories, France		YES
744679	60	Man	Negative	33	Negative	2022-08-11	RealStar Orthopoxvirus PCR kit 1.0 (Altona Diagnostics)	N/A	26.1	N/A	MPX112L-013, expiry date: 08/2024	N/A	28.78	2022-09-13	CFX96 ™ real time PCR system (Bio-Rad® Laboratories, France		YES
744387	61	Man	Negative	33	Negative	2022-08-11	RealStar Orthopoxvirus PCR kit 1.0 (Altona Diagnostics)	N/A	25.7	N/A	MPX112L-013, expiry date: 08/2024	N/A	28.46	2022-09-13	CFX96 ™ real time PCR system (Bio-Rad® Laboratories, France		YES
744658	62	Man	Negative	33	Not requested	2022-08-11	RealStar Orthopoxvirus PCR kit 1.0 (Altona Diagnostics)	N/A	26.11	N/A	MPX112L-013, expiry date: 08/2024	N/A	31.3	2022-09-13	CFX96 ™ real time PCR system (Bio-Rad® Laboratories, France		YES
745375	63	Woman	Positive	33	Not requested	2022-08-12	RealStar Orthopoxvirus PCR kit 1.0 (Altona Diagnostics)	22	23.64	N/A	MPX112L-013, expiry date: 08/2024	21.58	29.85	2022-09-14	CFX96 ™ real time PCR system (Bio-Rad® Laboratories, France	100% Monkeypoxvirus	YES
743553	64	Man	Negative	34	Not requested	2022-08-10	RealStar Orthopoxvirus PCR kit 1.0 (Altona Diagnostics)	N/A	26.38	N/A	MPX112L-013, expiry date: 08/2024	N/A	21.91	2022-09-13	CFX96 ™ real time PCR system (Bio-Rad® Laboratories, France		YES
743957	65	Man	Negative	34	Not requested	2022-08-10	RealStar Orthopoxvirus PCR kit 1.0 (Altona Diagnostics)	N/A	17.68	N/A	MPX112L-013, expiry date: 08/2024	N/A	24.66	2022-09-13	CFX96 ™ real time PCR system (Bio-Rad® Laboratories, France		YES
744712	66	Man	Positive	34	Negative	2022-08-11	RealStar Orthopoxvirus PCR kit 1.0 (Altona Diagnostics)	22	20.25	N/A	MPX112L-013, expiry date: 08/2024	22.13	24.01	2022-09-14	CFX96 ™ real time PCR system (Bio-Rad® Laboratories, France	99,65% Monkyepoxvirus	YES
743145	67	Man	Negative	35	Negative	2022-08-09	RealStar Orthopoxvirus PCR kit 1.0 (Altona Diagnostics)	N/A	26.58	N/A	MPX112L-013, expiry date: 08/2024	N/A	25.82	2022-09-13	CFX96 ™ real time PCR system (Bio-Rad® Laboratories, France		YES
743003	68	Woman	Negative	35	Negative	2022-08-09	RealStar Orthopoxvirus PCR kit 1.0 (Altona Diagnostics)	N/A	26.84	N/A	MPX112L-013, expiry date: 08/2024	N/A	32.96	2022-09-13	CFX96 ™ real time PCR system (Bio-Rad® Laboratories, France		YES
742967	69	Woman	Negative	35	Not requested	2022-08-09	RealStar Orthopoxvirus PCR kit 1.0 (Altona Diagnostics)	N/A	27.09	N/A	MPX112L-013, expiry date: 08/2024	N/A	25.45	2022-09-13	CFX96 ™ real time PCR system (Bio-Rad® Laboratories, France		YES
743004	70	Man	Negative	35	Not requested	2022-08-09	RealStar Orthopoxvirus PCR kit 1.0 (Altona Diagnostics)	N/A	26.5	N/A	MPX112L-013, expiry date: 08/2024	N/A	37.93	2022-09-13	CFX96 ™ real time PCR system (Bio-Rad® Laboratories, France		YES
743945	71	Man	Positive	35	Not requested	2022-08-10	RealStar Orthopoxvirus PCR kit 1.0 (Altona Diagnostics)	24.04	21.3	N/A	MPX112L-013, expiry date: 08/2024	23.37	31.59	2022-09-14	CFX96 ™ real time PCR system (Bio-Rad® Laboratories, France	100% Monkeypoxvirus	YES
742231	72	Woman	Negative	36	Negative	2022-08-08	RealStar Orthopoxvirus PCR kit 1.0 (Altona Diagnostics)	N/A	27.28	N/A	MPX112L-013, expiry date: 08/2024	N/A	25.68	2022-09-13	CFX96 ™ real time PCR system (Bio-Rad® Laboratories, France		YES
744641	73	Man	Negative	36	Not requested	2022-08-11	RealStar Orthopoxvirus PCR kit 1.0 (Altona Diagnostics)	N/A	26.17	N/A	MPX112L-013, expiry date: 08/2024	N/A	15.84	2022-09-16	CFX96 ™ real time PCR system (Bio-Rad® Laboratories, France		YES
742138	74	Man	Positive	37	Not requested	2022-08-08	RealStar Orthopoxvirus PCR kit 1.0 (Altona Diagnostics)	21.28	20.77	N/A	MPX112L-013, expiry date: 08/2024	19.54	26.72	2022-09-14	CFX96 ™ real time PCR system (Bio-Rad® Laboratories, France	100% Monkeypoxvirus	YES
742960	75	Man	Negative	38	Not requested	2022-08-09	RealStar Orthopoxvirus PCR kit 1.0 (Altona Diagnostics)	N/A	27.01	N/A	MPX112L-013, expiry date: 08/2024	N/A	15.02	2022-09-16	CFX96 ™ real time PCR system (Bio-Rad® Laboratories, France		YES
740793	76	Man	Negative	39	Negative	2022-08-05	RealStar Orthopoxvirus PCR kit 1.0 (Altona Diagnostics)	N/A	26.05	N/A	MPX112L-013, expiry date: 08/2024	N/A	25.35	2022-09-13	CFX96 ™ real time PCR system (Bio-Rad® Laboratories, France		YES
740814	77	Woman	Negative	39	Negative	2022-08-05	RealStar Orthopoxvirus PCR kit 1.0 (Altona Diagnostics)	N/A	26.06	N/A	MPX112L-013, expiry date: 08/2024	N/A	32.43	2022-09-13	CFX96 ™ real time PCR system (Bio-Rad® Laboratories, France		YES
740235	78	Woman	Negative	40	Negative	2022-08-04	RealStar Orthopoxvirus PCR kit 1.0 (Altona Diagnostics)	N/A	25.42	N/A	MPX112L-013, expiry date: 08/2024	N/A	23.04	2022-09-13	CFX96 ™ real time PCR system (Bio-Rad® Laboratories, France		YES
740239	79	Man	Negative	40	Treponema pallidum	2022-08-04	RealStar Orthopoxvirus PCR kit 1.0 (Altona Diagnostics)	N/A	26.18	N/A	MPX112L-013, expiry date: 08/2024	N/A	24.39	2022-09-13	CFX96 ™ real time PCR system (Bio-Rad® Laboratories, France		YES
740078	80	Man	Negative	40	Negative	2022-08-04	RealStar Orthopoxvirus PCR kit 1.0 (Altona Diagnostics)	N/A	26.2	N/A	MPX112L-013, expiry date: 08/2024	N/A	32.03	2022-09-13	CFX96 ™ real time PCR system (Bio-Rad® Laboratories, France		YES
740042	81	Woman	Negative	40	Negative	2022-08-04	RealStar Orthopoxvirus PCR kit 1.0 (Altona Diagnostics)	N/A	26.11	N/A	MPX112L-013, expiry date: 08/2024	N/A	27.25	2022-09-13	CFX96 ™ real time PCR system (Bio-Rad® Laboratories, France		YES
740233	82	Woman	Negative	40	Negative	2022-08-04	RealStar Orthopoxvirus PCR kit 1.0 (Altona Diagnostics)	N/A	25.42	N/A	MPX112L-013, expiry date: 08/2024	N/A	25.17	2022-09-13	CFX96 ™ real time PCR system (Bio-Rad® Laboratories, France		YES
740236	83	Man	Negative	40	Herpex simplex virus 2	2022-08-04	RealStar Orthopoxvirus PCR kit 1.0 (Altona Diagnostics)	N/A	26.08	N/A	MPX112L-013, expiry date: 08/2024	N/A	23.98	2022-09-13	CFX96 ™ real time PCR system (Bio-Rad® Laboratories, France		YES
740948	84	Man	Positive	40	Not requested	2022-08-05	RealStar Orthopoxvirus PCR kit 1.0 (Altona Diagnostics)	23	24.97	N/A	MPX112L-013, expiry date: 08/2024	22.54	27.01	2022-09-14	CFX96 ™ real time PCR system (Bio-Rad® Laboratories, France	100% Monkeypoxvirus	YES
740946	85	Man	Positive	40	Not requested	2022-08-05	RealStar Orthopoxvirus PCR kit 1.0 (Altona Diagnostics)	29.22	25.82	N/A	MPX112L-013, expiry date: 08/2024	29.68	26.26	2022-09-14	CFX96 ™ real time PCR system (Bio-Rad® Laboratories, France	100% Monkeypoxvirus	YES
740952	86	Man	Positive	40	Negative	2022-08-05	RealStar Orthopoxvirus PCR kit 1.0 (Altona Diagnostics)	24.76	25.6	N/A	MPX112L-013, expiry date: 08/2024	15.55	25.32	2022-09-14	CFX96 ™ real time PCR system (Bio-Rad® Laboratories, France	99,65% Monkyepoxvirus	YES
738593	87	Man	Negative	41	Not requested	2022-08-02	RealStar Orthopoxvirus PCR kit 1.0 (Altona Diagnostics)	N/A	25.81	N/A	MPX112L-013, expiry date: 08/2024	N/A	25.08	2022-09-12	CFX96 ™ real time PCR system (Bio-Rad® Laboratories, France		YES
739475	88	Man	Negative	41	Negative	2022-08-03	RealStar Orthopoxvirus PCR kit 1.0 (Altona Diagnostics)	N/A	26.4	N/A	MPX112L-013, expiry date: 08/2024	N/A	21.6	2022-09-13	CFX96 ™ real time PCR system (Bio-Rad® Laboratories, France		YES
739036	89	Woman	Negative	41	Negative	2022-08-03	RealStar Orthopoxvirus PCR kit 1.0 (Altona Diagnostics)	N/A	26.95	N/A	MPX112L-013, expiry date: 08/2024	N/A	27.74	2022-09-13	CFX96 ™ real time PCR system (Bio-Rad® Laboratories, France		YES
740533	90	Man	Positive	41	Herpex simplex virus 2	2022-08-04	RealStar Orthopoxvirus PCR kit 1.0 (Altona Diagnostics)	16.81	27.4	N/A	MPX112L-013, expiry date: 08/2024	15.99	20.53	2022-09-14	CFX96 ™ real time PCR system (Bio-Rad® Laboratories, France	100% Monkeypoxvirus	YES
737697	91	Man	Negative	42	Herpex simplex virus 1	2022-08-01	RealStar Orthopoxvirus PCR kit 1.0 (Altona Diagnostics)	N/A	34.08	N/A	MPX112L-013, expiry date: 08/2024	N/A	39.17	2022-09-12	CFX96 ™ real time PCR system (Bio-Rad® Laboratories, France		YES
737747	92	Woman	Negative	42	Negative	2022-08-01	RealStar Orthopoxvirus PCR kit 1.0 (Altona Diagnostics)	N/A	26.38	N/A	MPX112L-013, expiry date: 08/2024	N/A	30.2	2022-09-12	CFX96 ™ real time PCR system (Bio-Rad® Laboratories, France		YES
738531	93	Man	Negative	42	Not requested	2022-08-02	RealStar Orthopoxvirus PCR kit 1.0 (Altona Diagnostics)	N/A	25.5	N/A	MPX112L-013, expiry date: 08/2024	N/A	23.72	2022-09-13	CFX96 ™ real time PCR system (Bio-Rad® Laboratories, France		YES
738846	94	Man	Positive	42	Not requested	2022-08-03	RealStar Orthopoxvirus PCR kit 1.0 (Altona Diagnostics)	24.28	25.18	N/A	MPX112L-013, expiry date: 08/2024	24.09	27.43	2022-09-14	CFX96 ™ real time PCR system (Bio-Rad® Laboratories, France	100% Monkeypoxvirus	YES
737280	95	Woman	Negative	43	Negative	2022-07-31	RealStar Orthopoxvirus PCR kit 1.0 (Altona Diagnostics)	N/A	27.38	N/A	MPX112L-013, expiry date: 08/2024	N/A	27.85	2022-09-12	CFX96 ™ real time PCR system (Bio-Rad® Laboratories, France		YES
738631	96	Man	Positive	43	Negative	2022-08-02	RealStar Orthopoxvirus PCR kit 1.0 (Altona Diagnostics)	18.94	24.87	N/A	MPX112L-013, expiry date: 08/2024	18.62	23.71	2022-09-14	CFX96 ™ real time PCR system (Bio-Rad® Laboratories, France	100% Monkeypoxvirus	YES
736474	97	Man	Negative	45	Negative	2022-07-29	RealStar Orthopoxvirus PCR kit 1.0 (Altona Diagnostics)	N/A	25.57	N/A	MPX112L-013, expiry date: 08/2024	N/A	38.71	2022-09-12	CFX96 ™ real time PCR system (Bio-Rad® Laboratories, France		YES
735743	98	Man	Negative	46	Negative	2022-07-28	RealStar Orthopoxvirus PCR kit 1.0 (Altona Diagnostics)	N/A	26.08	N/A	MPX112L-013, expiry date: 08/2024	N/A	32.13	2022-09-12	CFX96 ™ real time PCR system (Bio-Rad® Laboratories, France		YES
734556	99	Man	Negative	47	Negative	2022-07-27	RealStar Orthopoxvirus PCR kit 1.0 (Altona Diagnostics)	N/A	26.47	N/A	MPX112L-013, expiry date: 08/2024	N/A	25.67	2022-09-12	CFX96 ™ real time PCR system (Bio-Rad® Laboratories, France		YES
735045	100	Man	Negative	47	Herpex simplex virus 1	2022-07-27	RealStar Orthopoxvirus PCR kit 1.0 (Altona Diagnostics)	N/A	25.43	N/A	MPX112L-013, expiry date: 08/2024	N/A	27.22	2022-09-12	CFX96 ™ real time PCR system (Bio-Rad® Laboratories, France		YES
734131	101	Man	Negative	48	Negative	2022-07-26	RealStar Orthopoxvirus PCR kit 1.0 (Altona Diagnostics)	N/A	26.86	N/A	MPX112L-013, expiry date: 08/2024	N/A	28.73	2022-09-12	CFX96 ™ real time PCR system (Bio-Rad® Laboratories, France		YES
734141	102	Woman	Negative	48	Negative	2022-07-26	RealStar Orthopoxvirus PCR kit 1.0 (Altona Diagnostics)	N/A	26.77	N/A	MPX112L-013, expiry date: 08/2024	N/A	30.13	2022-09-12	CFX96 ™ real time PCR system (Bio-Rad® Laboratories, France		YES
733147	103	Man	Negative	49	Not requested	2022-07-25	RealStar Orthopoxvirus PCR kit 1.0 (Altona Diagnostics)	N/A	27.18	N/A	MPX112L-013, expiry date: 08/2024	N/A	30.64	2022-09-12	CFX96 ™ real time PCR system (Bio-Rad® Laboratories, France		YES
732177	104	Woman	Negative	51	Not requested	2022-07-23	RealStar Orthopoxvirus PCR kit 1.0 (Altona Diagnostics)	N/A	24.55	N/A	MPX112L-013, expiry date: 08/2024	N/A	24.08	2022-09-12	CFX96 ™ real time PCR system (Bio-Rad® Laboratories, France		YES
733791	105	Man	Negative	52	Negative	2022-07-26	RealStar Orthopoxvirus PCR kit 1.0 (Altona Diagnostics)	N/A	26.6	N/A	MPX112L-013, expiry date: 08/2024	41,28/Neg	23.95	2022-09-16	CFX96 ™ real time PCR system (Bio-Rad® Laboratories, France		YES
734130	106	Man	Negative	52	Negative	2022-07-26	RealStar Orthopoxvirus PCR kit 1.0 (Altona Diagnostics)	N/A	26.57	N/A	MPX112L-013, expiry date: 08/2024	N/A	22.58	2022-09-16	CFX96 ™ real time PCR system (Bio-Rad® Laboratories, France		YES
732148	107	Man	Positive	53	Herpex simplex virus 2	2022-07-23	RealStar Orthopoxvirus PCR kit 1.0 (Altona Diagnostics)	21.75	24.47	N/A	MPX112L-013, expiry date: 08/2024	21.52	26.87	2022-09-14	CFX96 ™ real time PCR system (Bio-Rad® Laboratories, France	100% Monkeypoxvirus	YES
730171	108	Man	Negative	54	Negative	2022-07-20	RealStar Orthopoxvirus PCR kit 1.0 (Altona Diagnostics)	N/A	26.17	N/A	MPX112L-013, expiry date: 08/2024	N/A	31.04	2022-09-12	CFX96 ™ real time PCR system (Bio-Rad® Laboratories, France		YES
731903	109	Man	Positive	54	Not requested	2022-07-22	RealStar Orthopoxvirus PCR kit 1.0 (Altona Diagnostics)	28.48	26.07	N/A	MPX112L-013, expiry date: 08/2024	28.24	6.37	2022-09-14	CFX96 ™ real time PCR system (Bio-Rad® Laboratories, France	100% Monkeypoxvirus	YES
729165	110	Man	Negative	55	Negative	2022-07-19	RealStar Orthopoxvirus PCR kit 1.0 (Altona Diagnostics)	N/A	26.52	N/A	MPX112L-013, expiry date: 08/2024	N/A	25.4	2022-09-12	CFX96 ™ real time PCR system (Bio-Rad® Laboratories, France		YES
730883	111	Man	Positive	55	Not requested	2022-07-21	RealStar Orthopoxvirus PCR kit 1.0 (Altona Diagnostics)	21	25.54	N/A	MPX112L-013, expiry date: 08/2024	20.39	26.61	2022-09-14	CFX96 ™ real time PCR system (Bio-Rad® Laboratories, France	100% Monkeypoxvirus	YES
731102	112	Man	Positive	55	Not requested	2022-07-21	RealStar Orthopoxvirus PCR kit 1.0 (Altona Diagnostics)	33.5	25.5	N/A	MPX112L-013, expiry date: 08/2024	34.62	30.09	2022-09-14	CFX96 ™ real time PCR system (Bio-Rad® Laboratories, France	96,17% Monkeypoxvirus	YES
731364	113	Man	Positive	55	Not requested	2022-07-21	RealStar Orthopoxvirus PCR kit 1.0 (Altona Diagnostics)	19.7	17.68	N/A	MPX112L-013, expiry date: 08/2024	19.45	27.06	2022-09-14	CFX96 ™ real time PCR system (Bio-Rad® Laboratories, France	100% Monkeypoxvirus	YES
730879	114	Man	Positive	55	Not requested	2022-07-21	RealStar Orthopoxvirus PCR kit 1.0 (Altona Diagnostics)	26.5	25.02	N/A	MPX112L-013, expiry date: 08/2024	27.86	30.42	2022-09-14	CFX96 ™ real time PCR system (Bio-Rad® Laboratories, France	100% Monkeypoxvirus	YES
728249	115	Man	Negative	56	Negative	2022-07-18	RealStar Orthopoxvirus PCR kit 1.0 (Altona Diagnostics)	N/A	34.61	N/A	MPX112L-013, expiry date: 08/2024	N/A	36.4	2022-09-12	CFX96 ™ real time PCR system (Bio-Rad® Laboratories, France		YES
728060	116	Man	Negative	56	Varicela Zoster	2022-07-18	RealStar Orthopoxvirus PCR kit 1.0 (Altona Diagnostics)	N/A	29.1	N/A	MPX112L-013, expiry date: 08/2024	N/A	27.14	2022-09-12	CFX96 ™ real time PCR system (Bio-Rad® Laboratories, France		YES
730057	117	Man	Positive	56	Not requested	2022-07-20	RealStar Orthopoxvirus PCR kit 1.0 (Altona Diagnostics)	22	32.44	N/A	MPX112L-013, expiry date: 08/2024	21.16	27.18	2022-09-14	CFX96 ™ real time PCR system (Bio-Rad® Laboratories, France	100% Monkeypoxvirus	YES
726938	118	Man	Negative	58	Negative	2022-07-16	RealStar Orthopoxvirus PCR kit 1.0 (Altona Diagnostics)	N/A	40.87	N/A	MPX112L-013, expiry date: 08/2024	N/A	17.52	2022-09-12	CFX96 ™ real time PCR system (Bio-Rad® Laboratories, France		YES
726988	119	Man	Negative	58	Varicela Zoster	2022-07-16	RealStar Orthopoxvirus PCR kit 1.0 (Altona Diagnostics)	N/A	29.2	N/A	MPX112L-013, expiry date: 08/2024	N/A	28.1	2022-09-12	CFX96 ™ real time PCR system (Bio-Rad® Laboratories, France		YES
727520	120	Man	Positive	58	Herpex simplex virus 1	2022-07-18	RealStar Orthopoxvirus PCR kit 1.0 (Altona Diagnostics)	22	29.44	N/A	MPX112L-013, expiry date: 08/2024	22.17	28.11	2022-09-14	CFX96 ™ real time PCR system (Bio-Rad® Laboratories, France	100% Monkeypoxvirus	YES
728093	121	Man	Positive	58	Not requested	2022-07-18	RealStar Orthopoxvirus PCR kit 1.0 (Altona Diagnostics)	17.47	30.74	N/A	MPX112L-013, expiry date: 08/2024	16.68	25.65	2022-09-14	CFX96 ™ real time PCR system (Bio-Rad® Laboratories, France	100% Monkeypoxvirus	YES
725596	122	Woman	Negative	60	Herpex simplex virus 1	2022-07-14	RealStar Orthopoxvirus PCR kit 1.0 (Altona Diagnostics)	N/A	29.65	N/A	MPX112L-013, expiry date: 08/2024	N/A	29.81	2022-09-12	CFX96 ™ real time PCR system (Bio-Rad® Laboratories, France		YES
726925	123	Man	Positive	60	Not requested	2022-07-16	RealStar Orthopoxvirus PCR kit 1.0 (Altona Diagnostics)	17.85	19.07	N/A	MPX112L-013, expiry date: 08/2024	17.53	21.29	2022-09-14	CFX96 ™ real time PCR system (Bio-Rad® Laboratories, France	100% Monkeypoxvirus	YES
727044	124	Man	Positive	60	Not requested	2022-07-16	RealStar Orthopoxvirus PCR kit 1.0 (Altona Diagnostics)	19.08	16.11	N/A	MPX112L-013, expiry date: 08/2024	17.91	21.4	2022-09-14	CFX96 ™ real time PCR system (Bio-Rad® Laboratories, France	100% Monkeypoxvirus	YES
725161	125	Man	Negative	61	Negative	2022-07-13	RealStar Orthopoxvirus PCR kit 1.0 (Altona Diagnostics)	N/A	25.89	N/A	MPX112L-013, expiry date: 08/2024	N/A	29.46	2022-09-12	CFX96 ™ real time PCR system (Bio-Rad® Laboratories, France		YES
725597	126	Man	Positive	62	Not requested	2022-07-14	RealStar Orthopoxvirus PCR kit 1.0 (Altona Diagnostics)	18.7	21.81	N/A	MPX112L-013, expiry date: 08/2024	18.27	22.78	2022-09-14	CFX96 ™ real time PCR system (Bio-Rad® Laboratories, France	99,64% Monkeypoxvirus	YES
725604	127	Man	Positive	62	Not requested	2022-07-14	RealStar Orthopoxvirus PCR kit 1.0 (Altona Diagnostics)	24.3	28.27	N/A	MPX112L-013, expiry date: 08/2024	23.26	31.02	2022-09-14	CFX96 ™ real time PCR system (Bio-Rad® Laboratories, France	99,65% Monkyepoxvirus	YES
723100	128	Woman	Negative	63	Varicela Zoster	2022-07-11	RealStar Orthopoxvirus PCR kit 1.0 (Altona Diagnostics)	N/A	26.96	N/A	MPX112L-013, expiry date: 08/2024	41,24/Neg	29.55	2022-09-12	CFX96 ™ real time PCR system (Bio-Rad® Laboratories, France		YES
721725	129	Man	Negative	66	Negative	2022-07-08	RealStar Orthopoxvirus PCR kit 1.0 (Altona Diagnostics)	N/A	25.06	N/A	MPX112L-013, expiry date: 08/2024	N/A	26.84	2022-09-12	CFX96 ™ real time PCR system (Bio-Rad® Laboratories, France		YES
719191	130	Woman	Negative	69	Negative	2022-07-05	RealStar Orthopoxvirus PCR kit 1.0 (Altona Diagnostics)	N/A	25.3	N/A	MPX112L-013, expiry date: 08/2024	N/A	27.65	2022-09-12	CFX96 ™ real time PCR system (Bio-Rad® Laboratories, France		YES
718321	131	Man	Negative	70	Negative	2022-07-04	RealStar Orthopoxvirus PCR kit 1.0 (Altona Diagnostics)	N/A	25.45	N/A	MPX112L-013, expiry date: 08/2024	N/A	30.43	2022-09-12	CFX96 ™ real time PCR system (Bio-Rad® Laboratories, France		YES
724284	132	Man	Positive	76	Not requested	2022-07-13	RealStar Orthopoxvirus PCR kit 1.0 (Altona Diagnostics)	26.54	32.67	N/A	MPX112L-013, expiry date: 08/2024	28.4	34.57	2022-09-27	CFX96 ™ real time PCR system (Bio-Rad® Laboratories, France	100% Monkeypoxvirus	YES
724561	133	Man	Positive	76	Not requested	2022-07-13	RealStar Orthopoxvirus PCR kit 1.0 (Altona Diagnostics)	19.66	25.89	N/A	MPX112L-013, expiry date: 08/2024	21.88	27.19	2022-09-27	CFX96 ™ real time PCR system (Bio-Rad® Laboratories, France	100% Monkeypoxvirus	YES
724929	134	Man	Positive	76	Not requested	2022-07-13	RealStar Orthopoxvirus PCR kit 1.0 (Altona Diagnostics)	18.7	18.19	N/A	MPX112L-013, expiry date: 08/2024	20	26.42	2022-09-27	CFX96 ™ real time PCR system (Bio-Rad® Laboratories, France	100% Monkeypoxvirus	YES
723936	135	Man	Positive	77	Not requested	2022-07-12	RealStar Orthopoxvirus PCR kit 1.0 (Altona Diagnostics)	27.29	31.26	N/A	MPX112L-013, expiry date: 08/2024	28.7	30.48	2022-09-27	CFX96 ™ real time PCR system (Bio-Rad® Laboratories, France	100% Monkeypoxvirus	YES
723095	136	Man	Positive	78	Not requested	2022-07-11	RealStar Orthopoxvirus PCR kit 1.0 (Altona Diagnostics)	17.92	18.43	N/A	MPX112L-013, expiry date: 08/2024	21.19	29.69	2022-09-27	CFX96 ™ real time PCR system (Bio-Rad® Laboratories, France	100% Monkeypoxvirus	YES
722981	137	Man	Positive	78	Not requested	2022-07-11	RealStar Orthopoxvirus PCR kit 1.0 (Altona Diagnostics)	22.56	25.99	N/A	MPX112L-013, expiry date: 08/2024	22.86	27.05	2022-09-27	CFX96 ™ real time PCR system (Bio-Rad® Laboratories, France	100% Monkeypoxvirus	YES
711768	138	Man	Negative	80	Not requested	2022-06-24	RealStar Orthopoxvirus PCR kit 1.0 (Altona Diagnostics)	N/A	27.71	N/A	MPX112L-013, expiry date: 08/2024	N/A	28.89	2022-09-12	CFX96 ™ real time PCR system (Bio-Rad® Laboratories, France		YES
722098	139	Man	Positive	80	Not requested	2022-07-09	RealStar Orthopoxvirus PCR kit 1.0 (Altona Diagnostics)	16.97	28.25	N/A	MPX112L-013, expiry date: 08/2024	23.85	29.86	2022-09-27	CFX96 ™ real time PCR system (Bio-Rad® Laboratories, France	100% Monkeypoxvirus	YES
710879	140	Man	Negative	81	Varicela Zoster	2022-06-23	RealStar Orthopoxvirus PCR kit 1.0 (Altona Diagnostics)	N/A	26.08	N/A	MPX112L-013, expiry date: 08/2024	N/A	29.04	2022-09-12	CFX96 ™ real time PCR system (Bio-Rad® Laboratories, France		YES
721131	141	Man	Positive	82	Not requested	2022-07-07	RealStar Orthopoxvirus PCR kit 1.0 (Altona Diagnostics)	20.14	28.48	N/A	MPX112L-013, expiry date: 08/2024	21.03	29.7	2022-09-27	CFX96 ™ real time PCR system (Bio-Rad® Laboratories, France	100% Monkeypoxvirus	YES
720549	142	Man	Positive	82	Negative	2022-07-07	RealStar Orthopoxvirus PCR kit 1.0 (Altona Diagnostics)	18.38	11.72	N/A	MPX112L-013, expiry date: 08/2024	19.32	27.71	2022-09-27	CFX96 ™ real time PCR system (Bio-Rad® Laboratories, France	100% Monkeypoxvirus	YES
720038	143	Man	Positive	83	Not requested	2022-07-06	RealStar Orthopoxvirus PCR kit 1.0 (Altona Diagnostics)	18.5	19.24	N/A	MPX112L-013, expiry date: 08/2024	20.29	26.64	2022-09-27	CFX96 ™ real time PCR system (Bio-Rad® Laboratories, France	100% Monkeypoxvirus	YES
719195	144	Man	Positive	84	Not requested	2022-07-05	RealStar Orthopoxvirus PCR kit 1.0 (Altona Diagnostics)	18	22.83	N/A	MPX112L-013, expiry date: 08/2024	18.82	23.02	2022-09-27	CFX96 ™ real time PCR system (Bio-Rad® Laboratories, France	100% Monkeypoxvirus	YES
719196	145	Man	Positive	84	Not requested	2022-07-05	RealStar Orthopoxvirus PCR kit 1.0 (Altona Diagnostics)	18	23.79	N/A	MPX112L-013, expiry date: 08/2024	20.47	24.96	2022-09-27	CFX96 ™ real time PCR system (Bio-Rad® Laboratories, France	100% Monkeypoxvirus	YES
719193	146	Man	Positive	84	Not requested	2022-07-05	RealStar Orthopoxvirus PCR kit 1.0 (Altona Diagnostics)	17.4	24.94	N/A	MPX112L-013, expiry date: 08/2024	18.15	28.37	2022-09-27	CFX96 ™ real time PCR system (Bio-Rad® Laboratories, France	98,56% Monkeypoxvirus	YES
718400	147	Man	Positive	85	Negative	2022-07-04	RealStar Orthopoxvirus PCR kit 1.0 (Altona Diagnostics)	21.14	25.9	N/A	MPX112L-013, expiry date: 08/2024	21.78	29.38	2022-09-27	CFX96 ™ real time PCR system (Bio-Rad® Laboratories, France	100% Monkeypoxvirus	YES
717419	148	Man	Positive	86	Negative	2022-07-03	RealStar Orthopoxvirus PCR kit 1.0 (Altona Diagnostics)	17.36	15.35	N/A	MPX112L-013, expiry date: 08/2024	18.3	31.02	2022-09-27	CFX96 ™ real time PCR system (Bio-Rad® Laboratories, France	100% Monkeypoxvirus	YES
717196	149	Man	Positive	87	Not requested	2022-07-02	RealStar Orthopoxvirus PCR kit 1.0 (Altona Diagnostics)	17.44	23.28	N/A	MPX112L-013, expiry date: 08/2024	18.33	23.01	2022-09-27	CFX96 ™ real time PCR system (Bio-Rad® Laboratories, France	99,65% Monkeypoxvirus	YES
717319	150	Man	Positive	87	Negative	2022-07-02	RealStar Orthopoxvirus PCR kit 1.0 (Altona Diagnostics)	24.37	28.7	N/A	MPX112L-013, expiry date: 08/2024	25.29	32.14	2022-09-27	CFX96 ™ real time PCR system (Bio-Rad® Laboratories, France	100% Monkeypoxvirus	YES
705104	151	Man	Negative	89	Negative	2022-06-15	RealStar Orthopoxvirus PCR kit 1.0 (Altona Diagnostics)	N/A	26.91	N/A	MPX112L-013, expiry date: 08/2024	N/A	32.74	2022-09-12	CFX96 ™ real time PCR system (Bio-Rad® Laboratories, France		YES
715979	152	Man	Positive	89	Not requested	2022-06-30	RealStar Orthopoxvirus PCR kit 1.0 (Altona Diagnostics)	21.38	23.68	N/A	MPX112L-013, expiry date: 08/2024	22.48	30.08	2022-09-27	CFX96 ™ real time PCR system (Bio-Rad® Laboratories, France	99,65% Monkeypoxvirus	YES
715980	153	Man	Positive	89	Not requested	2022-06-30	RealStar Orthopoxvirus PCR kit 1.0 (Altona Diagnostics)	17.63	23.5	N/A	MPX112L-013, expiry date: 08/2024	19.7	27.86	2022-09-27	CFX96 ™ real time PCR system (Bio-Rad® Laboratories, France	99,65% Monkeypoxvirus	YES
715170	154	Man	Positive	90	Not requested	2022-06-29	RealStar Orthopoxvirus PCR kit 1.0 (Altona Diagnostics)	17.57	27.38	N/A	MPX112L-013, expiry date: 08/2024	10.07	24.13	2022-09-27	CFX96 ™ real time PCR system (Bio-Rad® Laboratories, France	100% Monkeypoxvirus	YES
715100	155	Man	Positive	90	Negative	2022-06-29	RealStar Orthopoxvirus PCR kit 1.0 (Altona Diagnostics)	22	27.01	N/A	MPX112L-013, expiry date: 08/2024	23.57	29.2	2022-09-27	CFX96 ™ real time PCR system (Bio-Rad® Laboratories, France	100% Monkeypoxvirus	YES
714395	156	Man	Positive	91	Not requested	2022-06-28	RealStar Orthopoxvirus PCR kit 1.0 (Altona Diagnostics)	28.21	26.7	N/A	MPX112L-013, expiry date: 08/2024	30.19	35.55	2022-09-27	CFX96 ™ real time PCR system (Bio-Rad® Laboratories, France	100% Monkeypoxvirus	YES
714019	157	Man	Positive	91	Not requested	2022-06-28	RealStar Orthopoxvirus PCR kit 1.0 (Altona Diagnostics)	23.6	24.49	N/A	MPX112L-013, expiry date: 08/2024	24.64	27.34	2022-09-27	CFX96 ™ real time PCR system (Bio-Rad® Laboratories, France	100% Monkeypoxvirus	YES
700977	158	Man	Negative	95	Negative	2022-06-09	RealStar Orthopoxvirus PCR kit 1.0 (Altona Diagnostics)	N/A	26.35	N/A	MPX112L-013, expiry date: 08/2024	N/A	34.31	2022-09-12	CFX96 ™ real time PCR system (Bio-Rad® Laboratories, France		YES
710864	159	Man	Positive	96	Not requested	2022-06-23	RealStar Orthopoxvirus PCR kit 1.0 (Altona Diagnostics)	18.36	40.01	N/A	MPX112L-013, expiry date: 08/2024	19.02	28.03	2022-09-27	CFX96 ™ real time PCR system (Bio-Rad® Laboratories, France	100% Monkeypoxvirus	YES
708134	160	Man	Positive	99	Not requested	2022-06-20	RealStar Orthopoxvirus PCR kit 1.0 (Altona Diagnostics)	20.05	24.21	N/A	MPX112L-013, expiry date: 08/2024	19.89	27.36	2022-09-27	CFX96 ™ real time PCR system (Bio-Rad® Laboratories, France	100% Monkeypoxvirus	YES
708141	161	Man	Positive	99	Not requested	2022-06-20	RealStar Orthopoxvirus PCR kit 1.0 (Altona Diagnostics)	20.12	22.9	N/A	MPX112L-013, expiry date: 08/2024	19.9	25.56	2022-09-27	CFX96 ™ real time PCR system (Bio-Rad® Laboratories, France	100% Monkeypoxvirus	YES
705399	162	Man	Positive	103	Negative	2022-06-16	RealStar Orthopoxvirus PCR kit 1.0 (Altona Diagnostics)	24.4	24.46	N/A	MPX112L-013, expiry date: 08/2024	24.79	28.31	2022-09-27	CFX96 ™ real time PCR system (Bio-Rad® Laboratories, France	100% Monkeypoxvirus	YES
704065	163	Man	Positive	105	Not requested	2022-06-14	RealStar Orthopoxvirus PCR kit 1.0 (Altona Diagnostics)	23.26	22.28	N/A	MPX112L-013, expiry date: 08/2024	24.16	30.22	2022-09-27	CFX96 ™ real time PCR system (Bio-Rad® Laboratories, France	100% Monkeypoxvirus	YES
698392	164	Man	Positive	112	Not requested	2022-06-07	RealStar Orthopoxvirus PCR kit 1.0 (Altona Diagnostics)	16.56	26.8	N/A	MPX112L-013, expiry date: 08/2024	18.02	22.85	2022-09-27	CFX96 ™ real time PCR system (Bio-Rad® Laboratories, France	100% Monkeypoxvirus	YES
696806	165	Man	Positive	116	Not requested	2022-06-03	RealStar Orthopoxvirus PCR kit 1.0 (Altona Diagnostics)	19	21.88	N/A	MPX112L-013, expiry date: 08/2024	17.81	22.03	2022-09-27	CFX96 ™ real time PCR system (Bio-Rad® Laboratories, France	100% Monkeypoxvirus	YES
